# Supplementary material for: Endurance Exercise Training Mitigates Diastolic Dysfunction in Diabetic Mice Independent of Phosphorylation of Ulk1 at S555
Source: Int J Mol Sci. 2024 Jan 3;25(1):633. doi: 10.3390/ijms25010633 (PMC10779281; doi:10.3390/ijms25010633)
Supplement: Supplementary file 1 [file ijms-25-00633-s001.zip]

Archive with 1 entries (1 files):
- ijms-2734595-supplementary.pdf
